# Supplementary material for: Correlates of prevalent syphilis infection among men who have sex with men (MSM) living with HIV attending the HIV clinic in Trinidad
Source: PLoS One. 2022 Mar 31;17(3):e0265909. doi: 10.1371/journal.pone.0265909 (PMC8970382; doi:10.1371/journal.pone.0265909)
Supplement: S2 File — (XLSX) [file pone.0265909.s002.xlsx]

## Sheet: Sheet1
StudyID	ClinicID	Sex	HIV Status		Age	Education Level	Employment status	Nationality	Nationality Other	Area of Residence	Other Areas	Ethnicity	Other Ethnicity	Married or Common Law relationship	Source of Income	Other Income	Occupation	Monthly Income	Q10	Q11	Q12	Q12o	Q13	Q14	Q15	Syphilis Been told	Syphilis Sought Treatment	Herpes Been Told	Herpes Sought Treatment	Genital Warts Been told	Genital Warts Sought treatment	Gonorrhea Been Told	Gonorrhea Sought Treatment	Chlamydia Been Told	Chlamydia Sought Treatment	HIV Been Told	HIV Sought Treatment	Other	Other Been Told	Other Sought Treatment	Q17	Q18	Q18o	Q19	Q20	Q21	Q22	Q23	Q24
SYP001		male	Known		28	Tertiary/University	Unemployed	Trinidad and Tobago		Port of Spain		African		No	Employment income			$6000-$8999	0	0	Marijuana/weed		No	0	No	No		No		No		No		No		No			No		Yes	NA		Yes	1 to 3	1	Always	no	0
SYP002		male	na		49	Tertiary/University	Employed	Trinidad and Tobago		Chaguanas		Mixed		No	Employment income		Actuary	>$9000	0	0	I have not tried any of the above		No	0	No	No		No		No		No		No		Yes	Yes		No		Yes	NA		Yes	1 to 3	all	Always	0	0
SYP003		male	Known		37	Tertiary/University	Employed	Trinidad and Tobago		Chaguanas		East Indian		No	Employment income			>$9000	0	0	I have not tried any of the above		No	0	No	No		No		No		No		No		Yes	Yes		No		Yes	NA		Yes	1 to 3	1	Always	0	0
SYP004		male	Known		41	Vocational	Self Employed	Trinidad and Tobago		San Juan/ Laventille		Mixed		No	Employment income		Real estate	>$9000	0	0	I have not tried any of the above		No	0	Yes	Yes															Yes	NA		Yes	1 to 3	don't know	Always	nil	nil
SYP005		male	Known		49	Tertiary/University	Employed		other	Port of Spain		Mixed		Yes with a man	Employment income		Manager at a store	>$9000	1 to 3	0	I have not tried any of the above		No	0	No	No		No		No		No		No		No			No		Yes			Yes	1 to 3	don't know	na	0	0
SYP006		male	na		27	Secondary	Employed	Trinidad and Tobago		Port of Spain		Mixed		No	Employment income		Managing Director	>$9000	1 to 3	0	Marijuana/weed		No	0	No	Yes	Yes														Yes	NA		Yes	7 to 9	8	Sometimes	nil	nil
SYP007		male	na		55	Tertiary/University	Employed		Venezuela	Port of Spain		Other	Spanish	No	Other income		Delivery Driver: Flower shop	$3000 - $5999	0	0	I have not tried any of the above		No	0	No	No		No		No		No		No		No			No			NA		No	I haven’t had sex within the last 12 months	don't know	Always	no sex	no sex last month
SYP008		male	Known		29	Tertiary/University	Employed	Trinidad and Tobago		Couva		African		Yes with a man	Employment income			$6000-$8999	0	0	I have not tried any of the above		No	0	No	No		No		No		No		No		Yes	Yes				Yes	NA		Yes	1 to 3	1	Always	0	0
SYP009		male	na		41	Tertiary/University	Employed	Trinidad and Tobago		Diego Martin		Mixed		Yes with a man	Employment income		National security	>$9000	0	0	Marijuana/weed		No	0	No	No		No		No		No		No		No			No		Yes	NA		Yes	1 to 3	1	Always	Don't know	0
SYP010		male	Known		36	Tertiary/University	Employed	Trinidad and Tobago		Tunapuna/Piarco		Mixed		No	Employment income		Admin assistant	>$9000	0	0	I have not tried any of the above		No	0	No	No		No		No		No		No		No			No		Not applicable	NA		Yes	More than 10	don't know	Sometimes		0
SYP011		male	Known		58	Secondary	Employed	Trinidad and Tobago		Arima and Environs		Mixed		Yes with a man				$3000 - $5999	1 to 3	more than 10	I have not tried any of the above		No	0	No											Yes	Yes				No	I was afraid partner would be upset	was afraid partner might be violent against me	Yes	1 to 3	don't know	Never		refuse to answer
SYP012		male	Known		54	Tertiary/University	Unemployed	Trinidad and Tobago		Chaguanas		Mixed		Yes with a man	No Income			>$9000	1 to 3	0	I have not tried any of the above		No	0	Yes	Yes	Yes			Yes	Yes										No	NA		Yes	1 to 3	2	Never	0
SYP013		male	Known		28	Tertiary/University	Employed	Trinidad and Tobago		Tunapuna/Piarco		Mixed		No	Employment income			$6000-$8999	0	0	Marijuana/weed		No	1 to 3	No	No		No		No		No		No		Yes	Yes		No		Yes	NA		Yes	1 to 3	don' know	Always	0	0
SYP014		male	Known		35	Tertiary/University	Employed	Trinidad and Tobago		San Juan/ Laventille		African		No	Employment income		Littter warden	$6000-$8999	1 to 3	0	I have not tried any of the above		No	0	No																Not applicable	NA		Yes	4 to 6	3	Always	none	none
SYP015		male	na		31	Tertiary/University	Unemployed	Trinidad and Tobago		Princes town		East Indian		No	No Income			None	1 to 3	0	I have not tried any of the above		No	0	No												Yes		Yes			NA		Yes	1 to 3	all	Sometimes	na	na
SYP016		male	Known		33	Tertiary/University	Unemployed	Trinidad and Tobago		Diego Martin		Mixed		No	Employment income			$6000-$8999	more than 10	4 to 6	Marijuana/weed		No	0		Yes	Yes														Yes			Yes	1 to 3	0	Always	0	0
SYP017		male	na		36	Secondary	Self Employed	Trinidad and Tobago		Chaguanas		East Indian		No	Employment income		Flourist	$6000-$8999	0	0	I have not tried any of the above			0	No	No		No		No		No		No		No						NA		Yes	1 to 3	1	Never	0	0
SYP018		male	Known		36	Tertiary/University	Self Employed	Trinidad and Tobago		San Juan/ Laventille		African		No	Employment income		Personal Trainer	$500 - $2999	1 to 3	0	I have not tried any of the above		No	0	No	No		No		No		No		No		No						NA		Yes	1 to 3	don' know	Sometimes	0	0
SYP019		male	Known		33	Tertiary/University	Self Employed	Trinidad and Tobago		San Juan/ Laventille		East Indian		No	Employment income		Legal	$6000-$8999	1 to 3		I have not tried any of the above		No	0	No	No		No		No		No		No		No			No		Yes	NA		No
SYP020		male	Known		42	Tertiary/University	Self Employed	Trinidad and Tobago		Port of Spain		East Indian		No	Employment income			>$9000	0	0	I have not tried any of the above		No	0	No	No	No	No	No	No	No	No	No	No	No	No	Yes		No	No	No	I was afraid partner would be upset		Yes	1 to 3	don' know	Always	0	0
SYP021		male	Known		34	Secondary	Employed	Trinidad and Tobago		Port of Spain		African		No	Employment income		Flourist	$3000 - $5999	0	0	I have not tried any of the above		No	0	No	Yes															Yes			Yes	1 to 3	1	Always	no	no
SYP022		male	Known		64	Secondary	Self Employed	Trinidad and Tobago		Port of Spain		Caucasian		No	Employment income			>$9000	0	0	Marijuana/weed		No	0	Yes	No		No		No		No		No		Yes			No		Yes			Yes	4 to 6	don' know	Always	1	0
SYP023		male	na		25	Secondary	Self Employed	Trinidad and Tobago		San Juan/ Laventille		African		Yes with a man	Employment income		Makeup artist	$3000 - $5999	4 to 6	0	Marijuana/weed		No	0	No			Yes													Don't know	Other		Yes	1 to 3	na	Always	0	0
SYP024		male	Known		30	Tertiary/University	Employed	Trinidad and Tobago						No	Employment income			>$9000	0	0	Marijuana/weed	Ecstasy	No	0	No	No		No		No		No		No		No			No			I was afraid partner would be upset	I did not feel it was necessary to discuss with partner	Yes	1 to 3	don' know	Always		na
SYP025		male	na		37	Tertiary/University	Employed	Trinidad and Tobago		Point Fortin		African		No	Employment income		Chef	$3000 - $5999	1 to 3	0	Marijuana/weed		No	0	No																Yes			Yes	1 to 3	1	Always	none	none
SYP026		male	na		39	Tertiary/University	Self Employed	Trinidad and Tobago		Chaguanas		Mixed		No	Employment income			$6000-$8999	4 to 6	0	Marijuana/weed		No	0	No	No		No		No		No		No					No		Yes	NA		Yes	1 to 3	1	Always	0	0
SYP027		male	Known		37	Tertiary/University	Employed	Trinidad and Tobago		San Juan/ Laventille		Mixed		No	Employment income			$6000-$8999	0	0	I have not tried any of the above		No	0	No																Yes	NA		Yes	1 to 3	all	Always	0	0
SYP028		male	na		58	Tertiary/University	Employed	Trinidad and Tobago		San Juan/ Laventille		African		No	Employment income		Examiner 1	>$9000	0	0	Marijuana/weed		No	0																	Don't know	NA		Yes	1 to 3	1	Never	2	none
SYP029		male	na		50	Tertiary/University	Employed	Trinidad and Tobago		Tunapuna/Piarco		Mixed		No	Employment income			>$9000	0	0	Marijuana/weed		No	0	No	Yes	Yes									Yes	Yes				Yes			Yes	1 to 3	1	Always	0	0
SYP030		male	na		31	Tertiary/University	Employed	Trinidad and Tobago		San Fernando		African		No	Employment income		chef	$6000-$8999	more than 10	1 to 3	Marijuana/weed		No	1 to 3
SYP031		male	na		50	Tertiary/University	Self Employed	Trinidad and Tobago		Port of Spain		Mixed		No	Employment income		Accountant	>$9000	1 to 3	0	Marijuana/weed		No	0	Yes	Yes	Yes														Not applicable	I did not feel it was necessary to discuss with partner		Yes	4 to 6	4	Always	0	0
SYP032		male	na		36	Tertiary/University	Self Employed	Trinidad and Tobago		Port of Spain		Mixed		Yes with a man	Employment income			>$9000	1 to 3	0	Marijuana/weed		No	0	No																Not applicable			Yes	1 to 3		Always		0
SYP033		male	na		52	Tertiary/University	Self Employed	Trinidad and Tobago		Port of Spain		East Indian		Yes with a man	Employment income		Oceanographer	>$9000	0	0	Marijuana/weed		No	0	No																Not applicable	na		Yes	1 to 3	1	Sometimes	0	0
SYP034		male	Known		33	Tertiary/University	Employed	Guyana		Diego Martin		Mixed		No	Employment income			>$9000	1 to 3	0	I have not tried any of the above		No	0	Yes	Yes	Yes									Yes	Yes				Yes			Yes	1 to 3	don' know	Always	none	none
SYP035		male	na		55	Tertiary/University	Self Employed	Trinidad and Tobago		Port of Spain		African		No	Employment income			$6000-$8999	1 to 3	0	I have not tried any of the above		No	0	No												Yes				No	I was afraid partner would be upset		Yes	1 to 3	don' know	Always	0	0
SYP036		male	na		33	Tertiary/University	Employed	Trinidad and Tobago		Tunapuna/Piarco		Mixed		No	Employment income		Auditor	>$9000	0	0	I have not tried any of the above		No	0	No	No		No		No		No		No		No			No		Yes	NA		Yes	1 to 3	don' know	Always	0	0
SYP037		male	na		53	Secondary	Self Employed	Trinidad and Tobago		San Juan/ Laventille		Mixed		No	Employment income		Designer	>$9000	4 to 6	1 to 3	Marijuana/weed		No	1 to 3																									0
SYP038		male	na		53	Tertiary/University	Self Employed	Trinidad and Tobago		San Fernando		Mixed		No	Employment income			>$9000	1 to 3	0	Marijuana/weed		No	0												Yes	Yes				Not applicable			No
SYP039		male	na		54	Tertiary/University	Self Employed	Trinidad and Tobago		Couva		Mixed		No	Employment income			$3000 - $5999	0	0	I have not tried any of the above		No	0	No	No		No		No		No		No		No			No		Not applicable	NA		Yes	1 to 3		Sometimes	0	2
SYP040		male	na		23	Tertiary/University	Unemployed	Jamaica		Port of Spain		African		No	No Income			<$500	0	0	I have not tried any of the above		No	0	No	No		No		No		No		No					No			I did not feel it was necessary to discuss with partner	NA	Yes	4 to 6	1	Sometimes	0	0
SYP041		male	na		60	Tertiary/University	Unemployed	Trinidad and Tobago		San Fernando		Caucasian		Yes with a man	National Insurance Benefits			$3000 - $5999	1 to 3	0	I have not tried any of the above		No	0	No	No		No		No		No		No		No			No		Not applicable	NA		No
SYP042		male	na		40	Tertiary/University	Employed	Trinidad and Tobago		San Fernando		African		No	Employment income			>$9000	1 to 3	0	I have not tried any of the above		No	0	No	No	No	No	No	No	No	No	No	No	No	Yes	Yes				Not applicable	NA		Yes	1 to 3	1	Sometimes	0	0
SYP043		male	na		28	Tertiary/University	Self Employed	Trinidad and Tobago		San Fernando		Mixed		No	Other income	when ever I have a client to do their hair		$500 - $2999	1 to 3	0	Marijuana/weed	Ecstasy	No	1 to 3	No		No		No		No		No		No		No			No	Yes	NA		Yes	1 to 3	1	Never	0	0
SYP044		male	na		47	Tertiary/University	Self Employed	Trinidad and Tobago		San Fernando		Mixed		Yes with a man	Employment income			>$9000	0	0	Marijuana/weed		No	0	No																			Yes	I haven’t had sex within the last 12 months		Sometimes	0	0
SYP045		male	Known		33	Secondary	Employed	Trinidad and Tobago		Diego Martin		Mixed		Yes with a man	No Income			$6000-$8999	1 to 3	0	I have not tried any of the above		No	0	Yes	Yes	No	No		No		No		No		Yes					Not applicable	was afraid partner might be violent against me		Yes	1 to 3	1	Sometimes	0	0
SYP046		male	Known		36	Tertiary/University	Employed	Trinidad and Tobago		Arima and Environs		African		No	Employment income		Cabin crew	>$9000	1 to 3	0	Marijuana/weed		No	0	Yes	Yes	Yes	No		No		No		No			No		No		Yes	NA		Yes	1 to 3	2	Always	0	0
SYP047		male	na		24	Tertiary/University	Employed	Trinidad and Tobago		Arima and Environs		Mixed		No	Employment income		Designer and stylist	$3000 - $5999	1 to 3	0	I have not tried any of the above		No	0	No	No		No		No		No		No							Yes	NA		Yes	1 to 3	2	Always	0	0
SYP048		male	Known		46	Vocational	Self Employed	Trinidad and Tobago		Tunapuna/Piarco		Mixed		Yes with a man	Employment income			$6000-$8999	1 to 3	0	I have not tried any of the above		No	0		Yes	Yes									Yes	Yes				Yes	NA		Yes	1 to 3		Never
SYP049		male	Known		29	Vocational	Employed	Jamaica		Other	St.Augustine	African		Yes with a man	Employment income			$3000 - $5999	0	0	I have not tried any of the above		No	0	No	Yes	No														Yes	NA		Yes	1 to 3	1	Never	None	None
SYP050		male	na		36	Tertiary/University	Employed	Trinidad and Tobago	na	Arima and Environs		African	na	No	Employment income	na	.	$6000-$8999	0	0	I have not tried any of the above		No	0	No																No	Other	The person is a toxic individual and a liar perhaps in denial	Yes	1 to 3	None	Always	None	No
SYP051		male	Newly Diagnosed		25	Tertiary/University	Unemployed		British Virgin Island	Port of Spain		African	na	No	No Income	.	student	None	1 to 3	0	Marijuana/weed	na	No	0	Yes	No		No		Yes	No	No	No	No		Yes	Yes				Yes	NA	NA	Yes	4 to 6	Don't know	Sometimes	0	0
SYP052		male	Known		36	Secondary	Self Employed	Trinidad and Tobago		Couva		Caucasian		No	Employment income		Mechanic			0	I have not tried any of the above		No	0	No			Yes								Yes					Yes			Yes	1 to 3	3	Never	0	0
SYP053		male	na		34	Secondary	Unemployed	Trinidad and Tobago		Tunapuna/Piarco		Mixed	na	Yes with a man	No Income	Finanical assistance from sexual partner		$500 - $2999	1 to 3	0	Marijuana/weed		No	0	No																Yes	NA		Yes	1 to 3	All	Never	None/partnered	1: Sexual partner
SYP054		male	na		42	Secondary	Employed	Trinidad and Tobago		Tunapuna/Piarco		African	na	Yes with a man	Employment income			$6000-$8999	0	0	Marijuana/weed		No	0	No																Not applicable	NA		Yes	1 to 3	Don't know	Never	No	No
SYP055		male	na		25	Secondary	Self Employed	Trinidad and Tobago		Tunapuna/Piarco		African	na	No	Employment income		.	$500 - $2999	more than 10	0	Marijuana/weed		No	0	No		No		No		No		No		No						Yes	NA		Yes	1 to 3	Don't know	Always	Don't know	.
SYP056		male	na		23	Tertiary/University	Employed	Trinidad and Tobago		San Juan/ Laventille		Mixed	na	No	Employment income		Customer service specialist	$6000-$8999	more than 10	0	Marijuana/weed		No	0	Yes											Yes	Yes				Not applicable	Other	Use protection	Yes	1 to 3	All	Sometimes	Nil	Nil
SYP057		male	na		53	Secondary	Employed	Trinidad and Tobago		Arima and Environs		East Indian	na	Yes with a man	Employment income			$3000 - $5999	0	0	I have not tried any of the above		No	0	No		No		No		No		No		No	Yes	Yes		No		Yes			Yes	1 to 3		Always	None	None
SYP058		male	na		45	Tertiary/University	Unemployed	Trinidad and Tobago		Port of Spain	Sangre Grande	Other	African/Carib	No	Financial Assistance from non sex partners			$500 - $2999	1 to 3	0	Marijuana/weed	Cocaine- crack	No	4 to 6	No		No		No		No		No		No		No			No	No	Other	It was not a question	Yes	1 to 3	Don't know	Always	2	0
SYP059		male	Known		27	Secondary	Employed	Trinidad and Tobago		Chaguanas		East Indian		Yes with a man	Employment income		Clerk 1	$3000 - $5999	1 to 3	0	I have not tried any of the above		No	0	No	No		No		No		No		No					No		Not applicable	NA		Yes	1 to 3	1	Never		0
SYP060		male	Known		29	Tertiary/University	Employed	Trinidad and Tobago		Diego Martin		African		No	Employment income		Clerk	$6000-$8999	1 to 3	0	Marijuana/weed		No	0	No											Yes	Yes				Not applicable	NA		Yes	1 to 3	1	Always	na	na
SYP061		male	Known		21	Tertiary/University	Employed	Trinidad and Tobago		Port of Spain		African		No	Employment income		Telesales agent	$6000-$8999	0	0	I have not tried any of the above		No	0	No		No		No		No	Yes	Yes	No		Yes	Yes					NA
SYP062		male	Known		30	Secondary	Unemployed	Trinidad and Tobago		Port of Spain		Mixed		No	Employment income		Private job: Handy man	<$500	1 to 3	0	Marijuana/weed		No	0	No					Yes						Yes					Yes			No
SYP063		male	Known		31	Secondary	Employed	Trinidad and Tobago		Port of Spain		African		No	Employment income			$500 - $2999	0	0	I have not tried any of the above		No	0	No			Yes	Yes							Yes	Yes				Yes			No
SYP064		male	Known		27	Tertiary/University	Employed	Trinidad and Tobago		Couva		Mixed		No	Employment income		Server	$3000 - $5999	1 to 3	0	Marijuana/weed		No	0	No											Yes	Yes				Yes	NA		Yes	1 to 3	1	Always	0
SYP065		male	Known		38	Tertiary/University	Self Employed	Trinidad and Tobago		Port of Spain		African		No	Employment income		Creative/Fashion	$500 - $2999	1 to 3	0	Other please specify below)	cigarettes	No	0	No		No		No		No		No		No	Yes	Yes				No	I did not feel it was necessary to discuss with partner		Yes	1 to 3	1	Always	0
SYP066		male	Newly Diagnosed		32	Vocational	Unemployed	Trinidad and Tobago		Sangre Grande		African		No	No Income			None	1 to 3	0	Marijuana/weed		No	0	No	No	No	No	No	No	No	No	No	No	No	No	No	No	No	No	Yes	NA		Yes	1 to 3	2	Sometimes	None	None
SYP067		male	Known		34	Tertiary/University	Self Employed	Trinidad and Tobago		Port of Spain		Mixed		No	Employment income		Producer/event Designer	$6000-$8999	1 to 3	0	I have not tried any of the above		No	0	No											Yes	Yes				Yes	NA		Yes	1 to 3	1	Sometimes	0
SYP068		male	Known		35	Tertiary/University	Self Employed	Trinidad and Tobago		Port of Spain		African		Yes with a man	Employment income			$3000 - $5999	4 to 6	0	Marijuana/weed		No	0	No		No		No		No		No		No						Yes	NA		Yes	4 to 6	4	Always	none	none
SYP069		male	Known		40	Tertiary/University	Self Employed	Trinidad and Tobago		San Fernando		Mixed		NA	Employment income		Marketing	>$9000	0	0	I have not tried any of the above		No	0	No	No		No		No		No		No		No			No		Not applicable	NA		Yes	1 to 3	yes	Sometimes	no
SYP070		male	Known		31	Tertiary/University	Self Employed	Trinidad and Tobago		Sangre Grande		African		No	Employment income			$3000 - $5999	4 to 6	1 to 3	Marijuana/weed		No	1 to 3	No	No		No		No		No		No		Yes					Yes	NA		Yes	1 to 3	2	Always	0	none
SYP071		male	Known		31	Tertiary/University	Employed	Trinidad and Tobago		Diego Martin		Mixed		No	Employment income			$6000-$8999	0	0	I have not tried any of the above		No	0	Yes											Yes	Yes				Yes	NA		Yes	1 to 3	1	Always	0	0
SYP072		male	Known		22	Secondary	Employed	Trinidad and Tobago		Tunapuna/Piarco		African		No	Employment income		Clerk 1	$3000 - $5999	0	0	I have not tried any of the above		No	0	Yes	Yes	Yes									Yes	Yes				Yes	NA		Yes	1 to 3	2	Always	.	.
SYP073		male	Known		30	Tertiary/University	Employed	other	Venezuela	Port of Spain		Mixed		Yes with a man	Employment income	Manaufacturing/unemployed by covid		$3000 - $5999	0	0	Marijuana/weed		No	0	No	No		No		No		No		No		No			No		Yes	I was afraid partner would be upset	was afraid partner might be violent against me	Yes	1 to 3	1	Always	0	0
SYP074		male	Known		35	Tertiary/University	Employed	Trinidad and Tobago		Tunapuna/Piarco		Mixed		No	Employment income		Clerical assistant	$6000-$8999	0	0	I have not tried any of the above			0	Yes																			Yes	1 to 3	Don't know	Sometimes	0	0
SYP075		male	Known		36	Tertiary/University	Unemployed	Trinidad and Tobago		Diego Martin		East Indian		No	No Income			>$9000	more than 10	4 to 6	Marijuana/weed		No	1 to 3	Yes	Yes	Yes									Yes	Yes				No	I was afraid partner would be upset	I did not feel it was necessary to discuss with partner	Yes	1 to 3	Don't know	Sometimes	no	0
SYP076		male	Known		54	Tertiary/University	Employed	Trinidad and Tobago		San Juan/ Laventille		Mixed		No	Employment income			>$9000	0	0	I have not tried any of the above		No	0	No	No		No		No		No		No		No			No		Not applicable	NA	NA	No
SYP077		male	na		24	Tertiary/University	Employed	Trinidad and Tobago	na	Tunapuna/Piarco		African	na	No	Employment income		Customer service	$3000 - $5999	0	0	I have not tried any of the above		No	0	No	No		No		No		No		No		No			No		Not applicable	NA		Yes	1 to 3	1	Always	.	Never have sex for money etc
SYP078		male	Known		23	Secondary	Self Employed	Guyana		Port of Spain		East Indian	na	Yes with a man	Employment income		Press maker		0	0			No	0	No											No					Yes			Yes	1 to 3	yes	Always	no	no
SYP079		male	Known		26	Secondary	Unemployed	Trinidad and Tobago		Port of Spain		Mixed		Yes with a woman	No Income			$500 - $2999	1 to 3	0	Marijuana/weed		No	1 to 3	No							Yes	Yes								Yes	NA		Yes	1 to 3	Don't know	Sometimes	0	2
SYP080		male	Known		23	Tertiary/University	Unemployed	Trinidad and Tobago		Tunapuna/Piarco		African	na	No	No Income			$500 - $2999	4 to 6	0	Marijuana/weed		No	1 to 3	No	No		No		No		No		No		Yes	Yes				Not applicable	NA		Yes	1 to 3	3	Never		refuse to answer
SYP081		male	Known		30	Tertiary/University	Self Employed	Trinidad and Tobago		Tunapuna/Piarco		African	na	No	Employment income		Baker	$6000-$8999	0	0	I have not tried any of the above		No	0	No											Yes	Yes				Yes	NA		Yes	1 to 3	Don't know	Never	0	0
SYP082		male	Known		51	Tertiary/University	Employed	Trinidad and Tobago		Port of Spain		African	na	No	Employment income		Legal	>$9000	0	0	I have not tried any of the above		No	0	No	No	No									Yes	Yes				Yes	NA		Yes	1 to 3	1	Always	none	none
SYP083		male	Known		27	Secondary	Employed	Trinidad and Tobago		San Juan/ Laventille		Mixed	na	No	Employment income			$3000 - $5999	1 to 3	0	Marijuana/weed		No	0	Yes	Yes	Yes									Yes	Yes				Yes	NA		Yes	1 to 3	12	Sometimes	0	0
SYP084		male	Known		33	Tertiary/University	Employed	Trinidad and Tobago		Mayaro/Rio Claro		East Indian	na	No	Employment income			>$9000	more than 10	1 to 3	Marijuana/weed		No	1 to 3	No	No	No	No	No	No	No	No	No	No	No	Yes	Yes		No	No	No	I did not feel it was necessary to discuss with partner		Yes	1 to 3	Don't know	Always	0	0
SYP085		male	Known		32	Vocational	Unemployed	Trinidad and Tobago		Diego Martin		African	na	No	No Income			$500 - $2999	0	0	Marijuana/weed		No	0	No											No	Yes				No	I did not feel it was necessary to discuss with partner		Yes	1 to 3	Don't know	Always	2	0
SYP086		male	na		21	Secondary	Unemployed	Trinidad and Tobago		Arima and Environs		African	na	No	No Income			<$500	0	0	Marijuana/weed		No	0	No	No	No	No	No	No	No	No	No	No	No	Yes	Yes		No	No	Yes			No	I haven’t had sex within the last 12 months
SYP087		male	na		38	Tertiary/University	Employed	Trinidad and Tobago		Port of Spain		African	na	No	Employment income		Primary School Teacher	>$9000	0	0	Marijuana/weed		No	0	Yes	Yes	Yes														Yes	NA		Yes	More than 10	Don't know	Sometimes	2	0
SYP088		male	Newly Diagnosed		27	Tertiary/University	Employed	Trinidad and Tobago		Couva		Mixed	na	Yes with a man	Other income			$500 - $2999	4 to 6	1 to 3	Marijuana/weed		No	0	No	No		No		No						Yes	Yes				Yes	NA		Yes	4 to 6	Don't know	Sometimes	none	none
SYP089		male	Known		30	Tertiary/University	Employed	Trinidad and Tobago		Port of Spain		African	na	No	Employment income			$500 - $2999	0	0	Marijuana/weed		No	1	Yes											Yes	Yes				Yes			Yes	4 to 6	Don't know	Sometimes	don't know	don't know
SYP090		male	Known		49	Tertiary/University	Employed	Trinidad and Tobago		Diego Martin		African	na	No	Employment income			>$9000	0	0	I have not tried any of the above		No	0	No	No	No	No	No	No	No	No	No	No	No	No	No		No	No	Not applicable			Yes	1 to 3	1		0	0
SYP091		male	Known		26	Tertiary/University	Employed	Trinidad and Tobago		San Juan/ Laventille		Mixed		No	Employment income	Teacher		$6000-$8999	7 to 9	0	Marijuana/weed		No	0	Yes	No	No	Yes	Yes	No	No	No	No	No	No	No	Yes		No	No	Yes	NA		Yes	4 to 6	0	Always	No	NA
SYP092		male	Known		36	Primary	Unemployed	Trinidad and Tobago		Tunapuna/Piarco		East Indian		No	Public Assistance			$500 - $2999	4 to 6	0	Marijuana/weed		No	0	No											Yes	Yes				Yes				I haven’t had sex within the last 12 months
SYP093		male	Known		43	Tertiary/University	Employed	Trinidad and Tobago		Port of Spain		African		No	Employment income			>$9000	0	0	I have not tried any of the above		No	0	No	No	No	No	No	No	No	No	No	No	No	No	No		No	No	Not applicable	NA		Yes	1 to 3	all	Always	none	none
SYP094		male	Known		35	Tertiary/University	Unemployed	Trinidad and Tobago		Point Fortin		Mixed		No	No Income			None	0	0	I have not tried any of the above		No	0	No	No		No		No		No		No		Yes	Yes		No		Yes	NA		No
SYP095		male	na		25	Secondary	Self Employed	Trinidad and Tobago		Other		African		Yes with a man				$500 - $2999	0	0	Marijuana/weed		No	7 to 9						Yes											Yes			Yes	1 to 3
SYP096		male	Known		36	Tertiary/University	Employed	Guyana		Other		Mixed		Yes with a man	Employment income		Accountant	<$500	0	0	Marijuana/weed		No	More than 10	No											Yes					Yes	NA		Yes	1 to 3	2	Sometimes	none	none
SYP097		male	Known		24	Tertiary/University	Employed	Trinidad and Tobago		Tunapuna/Piarco		African		No	Employment income		Bank worker	$6000-$8999	0	0	Marijuana/weed		No	0	Yes																Yes			Yes	1 to 3	don't know	Always	0	0
SYP098		male	na		34	Secondary	Employed	Trinidad and Tobago		Chaguanas		African		Yes with a man	Employment income			$6000-$8999	0	0	Marijuana/weed		No	0	Yes	Yes																		Yes	1 to 3	don't know	Sometimes
SYP099		male	Known		22	Secondary	Self Employed	Trinidad and Tobago		Couva		Mixed		Yes with a man	Employment income		Businessman	>$9000	0	0	Marijuana/weed		No	0	No	No		No		No		No		No		No			No		Not applicable	NA		Yes	1 to 3	0	Sometimes	0	0
SYP100		male	Known		35	Secondary	Employed	Trinidad and Tobago		Chaguanas		Mixed		No	Employment income		Telecommunications supervisor	<$500	4 to 6	0	Marijuana/weed		No	0	Yes	Yes	Yes														Yes	NA		Yes	1 to 3	don't know	Sometimes	none	none
SYP101		male			18	Secondary	Employed	Trinidad and Tobago		San Juan/ Laventille		East Indian		No	No Income			$500 - $2999	0	0	Marijuana/weed		No	0	No																Yes	I was afraid partner would be upset		Yes	4 to 6	don't know	Sometimes	0
SYP102		male	Known		24	Secondary	Self Employed	Trinidad and Tobago		Chaguanas		Mixed		No	Employment income		Make up artist	$3000 - $5999	4 to 6	1 to 3	I have not tried any of the above		No	1 to 3		No		No		No		No		No		Yes	Yes		No		No	I did not feel it was necessary to discuss with partner		Yes	1 to 3	don't know	Always	none	refuse to answer: 1 person
SYP103		male	Known		27	Secondary	Employed	Trinidad and Tobago		San Fernando		Mixed		No	Employment income		Office Clerk	$6000-$8999	0	0	Marijuana/weed		No	0	Yes	No		Yes	Yes	No				No		Yes	Yes				Yes			Yes	1 to 3	yes	Sometimes	none	none
SYP104		male	Known		34	Secondary	Employed	Trinidad and Tobago		Couva		East Indian		No	Employment income		Plant operator	$6000-$8999	0	0	I have not tried any of the above		No	0	No	Yes										Yes					Yes	NA		Yes	1 to 3	2	Always	none	none
SYP105		male	Known		29	Tertiary/University	Employed	Trinidad and Tobago		Tunapuna/Piarco		African		Yes with a man	Employment income		Communications officer	$6000-$8999	4 to 6	1 to 3	Marijuana/weed		No	1 to 3	No	No		No		No		No		No		No			No		Yes			Yes	1 to 3	3 or 2	Sometimes	0	0
SYP106		male	Known		19	Secondary	Unemployed	Trinidad and Tobago		Chaguanas		African		No	Sex work			$500 - $2999	more than 10	4 to 6	Marijuana/weed	Fantasy	No	4 to 6	No	No		No		No		No		No		Yes					Yes	NA		Yes	4 to 6	don't know	Sometimes	12	12
SYP107		male	Known		19	Secondary	Self Employed	Trinidad and Tobago		Sangre Grande		African		No	Employment income		Dancer	$500 - $2999	4 to 6	0	Ecstasy		No	0	Yes	Yes	Yes	No		Yes	Yes	No		No		Yes	Yes				No	I did not feel it was necessary to discuss with partner		Yes	1 to 3	don't know	Sometimes	no	yes
SYP108		male	Known		55	Secondary	Self Employed	Trinidad and Tobago		San Fernando		East Indian		No	Employment income		Hair dresser	$500 - $2999	0	0	I have not tried any of the above		No	0	Yes	No		No		No		No		No		Yes	Yes				No	I did not know partner/how to locate partner		No	I haven’t had sex within the last 12 months	na	na	no	no
SYP109		male	Known		26	Secondary	Employed	Trinidad and Tobago		Penal/Debe/Siparia		Mixed		Yes with a man	Employment income		Security Officer	$3000 - $5999	0	0	I have not tried any of the above		No	1	No	No		No		No		No		No		Yes					No	I did not feel it was necessary to discuss with partner		Yes	1 to 3	don't know	Always	don't know	don't know
SYP110		male	.		33	Tertiary/University	Employed	Trinidad and Tobago		Chaguanas		African		No				>$9000	1 to 3	0	Marijuana/weed		No	0	No	Yes	Yes									Yes	Yes				Yes	NA		Yes	1 to 3	na	Always	none	none
SYP111		male	Known		40	Secondary	Employed	Trinidad and Tobago		San Fernando		African		No	Employment income		Attendant at Belgoves	$3000 - $5999	1 to 3	0	Marijuana/weed		No	1 to 3	Yes											Yes					No	I did not feel it was necessary to discuss with partner		Yes	1 to 3	don't know	Always	no	none
SYP112		male	Known		29	Tertiary/University	Employed	Trinidad and Tobago		Penal/Debe/Siparia		Mixed		No	Employment income		Secondary Teacher	$3000 - $5999	more than 10	1 to 3	Marijuana/weed		No	0	Yes	Yes	No														Yes	NA		Yes	1 to 3	1	Sometimes	0	0
SYP113		male			25	Secondary	Employed	Venezuelan		Gasparillo		Mixed		No	No Income			$500 - $2999	1 to 3	0	I have not tried any of the above		No	0	No											Yes					Don't know	NA		Yes	1 to 3	don't know	Sometimes	No	no
SYP114		male	Known		52	Secondary	Employed	Trinidad and Tobago		San Fernando		African		No	Employment income			$6000-$8999	0	0	I have not tried any of the above		No	0	Yes	Yes	Yes	No		No		No		No		No			No		Yes			No	I haven’t had sex within the last 12 months	na	na	none	none
SYP015		male	.		25	Secondary	Unemployed	Venezuelan		Gasparillo		Mixed		Yes with a man	No Income			$500 - $2999	1 to 3	0	I have not tried any of the above		No	0	No											Yes					Don't know	NA		Yes	1 to 3	don't know	Sometimes	No	No
SYP116		male	Known		36	Secondary	Self Employed	Trinidad and Tobago		Couva		Caucasian		No	Employment income		Mechanic			0	I have not tried any of the above		No	0	No			Yes								Yes					Yes			Yes	1 to 3	3	Never	0	0
SYP117		male	Known		26	Tertiary/University	Employed	Trinidad and Tobago		San Juan/ Laventille		Mixed		Yes with a man	Employment income		Customer service representative	$3000 - $5999	0	0	Marijuana/weed		No	0	Yes	Yes	Yes									Yes	Yes				Yes	NA	He was notified immediately	Yes	1 to 3	1	Always	na	Never have sex for money etc
SYP118		male	Known		40	Secondary	Employed	Trinidad and Tobago		San Juan/ Laventille		African		No				>$9000	4 to 6	0			No	0	No	No		No		No		No		No		No			No			NA		Yes	1 to 3	don't know	Always	NA	Na
SYP118		male	Known		27	Secondary	Employed	Trinidad and Tobago		Chaguanas		Mixed		No	Employment income			$500 - $2999	1 to 3	0	Marijuana/weed		No	0	No																			Yes	I haven’t had sex within the last 12 months		Always	0	0
SYP119		male	Known		40	Tertiary/University	Employed	Trinidad and Tobago		Tunapuna/Piarco		African		Yes with a man	Employment income			>$9000	1 to 3	0	Marijuana/weed		No	0	No	No		Yes		No		No		No		Yes			No		Not applicable	NA		Yes	1 to 3	1	Always	None	None
SYP119		male	Known		26	Vocational	Unemployed	Jamaica		Tunapuna/Piarco		African		Yes with a man	Financial Assistance from sexual partner			$3000 - $5999	1 to 3	0	I have not tried any of the above		No	0	No	No		No		No		No		No		No			No		Yes	NA		Yes	1 to 3	1	Never	0	0
SYP120		male	Known		26	Tertiary/University	Employed	Trinidad and Tobago		Chaguanas		African		Yes with a man	Employment income		teacher/clerk	$6000-$8999	1 to 3	0	Marijuana/weed		No	0	No	No		No		No		No		No		No			No		Yes	NA		Yes	1 to 3	don't know	Always	None	None
SYP121		male	Known		36	Secondary	Self Employed	Trinidad and Tobago		San Juan/ Laventille		Mixed		No	Employment income			$3000 - $5999	4 to 6	1 to 3	Marijuana/weed		No	0	No	Yes		No				No		No					No		Yes			Yes	1 to 3	don't know	Always	0	0
SYP122		male	Known		35	Secondary	Self Employed	Trinidad and Tobago		San Fernando		African		No	Employment			$6000-$8999	1 to 3	0	I have not tried any of the above		No	0	No																			Yes	7 to 9	2	Sometimes	0	0
SYP123		male	Known		23	Secondary	Employed	Trinidad and Tobago		Port of Spain		African		No	Employment income		BOA 1	$3000 - $5999	1 to 3	0	I have not tried any of the above		No	0	No	No		No		No		No		No		No			No		Yes	NA		Yes	1 to 3	1	Always	None	None
SYP124		male	Known		21	Tertiary/University	Employed	Trinidad and Tobago		Tunapuna/Piarco		African		No	Employment income			$500 - $2999	0	0	Marijuana/weed		No	0	No	No		No		No		No		No		No			No		Not applicable	NA		No	1 to 3	2	Always	0	0
SYP125		male	Known		27	Tertiary/University	Self Employed	Trinidad and Tobago		San Juan/ Laventille		African		No	Employment income			$3000 - $5999	0	0	I have not tried any of the above		No	0	No	No		No		No		No		No		No			No		No	I did not feel it was necessary to discuss with partner		Yes	1 to 3	2	Always	0	0
SYP126		male	Newly Diagnosed		42	Tertiary/University	Employed	Trinidad and Tobago		Port of Spain		Mixed		No	Employment income			>$9000	0	0	I have not tried any of the above		No	0												Yes	Yes				Not applicable			Yes	4 to 6	1	Sometimes	0	0
SYP127		male	Known		31	Tertiary/University	Employed	Trinidad and Tobago		Chaguanas		East Indian		Yes with a man	Employment income		Secondary Teacher	>$9000	0	0	I have not tried any of the above		No	0	No	No		No		No		No		No		No			No		Not applicable	NA		Yes	1 to 3	1	Sometimes	None	None
SYP128		male	Known		23	Tertiary/University	Employed	Trinidad and Tobago		Diego Martin		African		No	Employment income			>$9000	0	0	Marijuana/weed		No	0	No	No		No		No		No		No		No	Yes				Yes	I did not feel it was necessary to discuss with partner		Yes	1 to 3	don' know	Always	None	None
SYP129		male	Known		35	Tertiary/University	Employed	Trinidad and Tobago		Diego Martin		Mixed		No	Employment income			$3000 - $5999	0	0	Other please specify below)		No	0	No											Yes	Yes				Yes	NA		No	I haven’t had sex within the last 12 months	don' know	Always	No	NA
SYP130		male	Known		21	Tertiary/University	Employed	Trinidad and Tobago		San Juan/ Laventille		Mixed		No	Employment income		sales representative	$3000 - $5999	0	0	I have not tried any of the above		No	0	No											Yes	Yes				Yes	NA		Yes	1 to 3	don' know	Always	0	0
SYP131		male	na		33	Tertiary/University	Employed	Trinidad and Tobago		Port of Spain		African		No	Employment income			>$9000	7 to 9	1 to 3	I have not tried any of the above		No	0	No	No		No		No		No		No		No			No		Not applicable	NA		Yes	1 to 3	don't know	Always	0	nil
SYP132		male	na		32	Tertiary/University	Self Employed	Trinidad and Tobago		Diego Martin		Mixed		Yes with a man	Employment income			$500 - $2999	1 to 3	0	I have not tried any of the above		No	0	No	No		No		No		No		No		No			No		No			Yes	1 to 3		Never
SYP133		male	na		36	Tertiary/University	Employed	Trinidad and Tobago		Port of Spain		African		No	Employment income		Public relations	>$9000	1 to 3	0	I have not tried any of the above		No	0	No																Yes			Yes	1 to 3	1	Always	0	0
SYP134		male	Known		53	Tertiary/University	Self Employed	Trinidad and Tobago		Diego Martin		Mixed		No	Employment income		Part time teaching/crafts	$500 - $2999	1 to 3	0	I have not tried any of the above		No	0	No	No		No		No		No		No		No			No		Yes			No
SYP135		male	Known		56	Tertiary/University	Self Employed	Trinidad and Tobago		Tunapuna/Piarco		Mixed		No	Employment income		Caterer	$3000 - $5999	1 to 3	0	I have not tried any of the above		No	0	No	Yes	Yes														Not applicable	NA		No
SYP136		male	na		38	Tertiary/University	Employed	Trinidad and Tobago		Port of Spain		East Indian		Yes with a man	Employment income		System engineer	>$9000	0	0	I have not tried any of the above		No	0	No	No		No		No		No		No		No			No		Not applicable	NA		Yes	4 to 6	don't know	Never	2	0
SYP137		male	na		39	Tertiary/University	Unemployed	Trinidad and Tobago		Arima and Environs		African		No	Financial Assistance from non sex partners			None	0	0	I have not tried any of the above		No	0	No	No	No	No	No	No	No	No	No	No	No	No	No	No	No	No		NA			I haven’t had sex within the last 12 months
SYP138		male	na		39	Tertiary/University	Employed	Trinidad and Tobago		Arima and Environs		Mixed		Yes with a man	Employment income			>$9000	0	0	I have not tried any of the above		No	0	Yes	Yes	No														Yes			Yes	1 to 3	2	Sometimes	0	0
SYP139		male	na		42	Tertiary/University	Employed	Trinidad and Tobago		Tunapuna/Piarco		East Indian		No	Employment income		Clerk	$6000-$8999	0	0	I have not tried any of the above		No	0	No	No		Yes	Yes	No		No		No		Yes	Yes				No	I was afraid partner would be upset	I did not feel it was necessary to discuss with partner	Yes	4 to 6	don't know	Always	no	no
SYP140		male	na		34	Tertiary/University	Employed	Trinidad and Tobago		Port of Spain		African		Yes with a man	Employment income		Chemist/Business	>$9000	4 to 6	1 to 3	Marijuana/weed		No	0	No	No		No		No		No		No		No			No			NA		Yes	1 to 3	0	Always	1 man
SYP141		male	na		41	Tertiary/University	Employed	Trinidad and Tobago		Tunapuna/Piarco		East Indian		No	Other income			>$9000	1 to 3	0	I have not tried any of the above		No	0	No	No	No	No	No	No	No	No	No	No	No		Yes				Yes	NA		Yes	1 to 3	2	Always	0	0
SYP142		male	na		44	Tertiary/University	Employed	Trinidad and Tobago		Tunapuna/Piarco		East Indian		No	Employment income			>$9000	1 to 3	0	I have not tried any of the above			0	No											Yes	Yes				Yes	NA		Yes	1 to 3	1	Sometimes	0	0
SYP143		male	na		35	Tertiary/University	Employed	Trinidad and Tobago		Arima and Environs		African		Yes with a man	Employment income			>$9000	1 to 3	0	I have not tried any of the above		No	0	Yes	Yes	Yes														Yes	NA		Yes	1 to 3	3	Sometimes	na
SYP144		male	na		35	Tertiary/University	Self Employed	Trinidad and Tobago		San Juan/ Laventille		African		No	Employment income			$500 - $2999	1 to 3	7 to 9	Marijuana/weed	Ecstasy	No	0	Yes		No		No		No		Yes		Yes		Yes				Yes			Yes	More than 10	3	Sometimes	no	no
SYP145		male	na		38	Tertiary/University	Self Employed	Trinidad and Tobago		San Juan/ Laventille		Mixed		No	Employment income			>$9000	0	1 to 3	Marijuana/weed		No	0	No																No	Other		No	1 to 3	don' know	Always		refuse o answer
SYP146		male	Known		51	Tertiary/University	Unemployed	Trinidad and Tobago		Other	St.Joseph	African		No	No Income		Savings	>$9000	0	0	I have not tried any of the above		No	0	No	No		No		No		No		No		No					Yes			Yes	1 to 3	1	Sometimes	none	0
SYP147		male	Known		41	Tertiary/University	Self Employed	Trinidad and Tobago		Chaguanas		African		No	Employment income		Entertainer/ producer/vocal	$6000-$8999	7 to 9	0	Marijuana/weed		No	0	No	No		No		No		No		No		Yes	Yes		No		Yes			Yes	1 to 3	2	Sometimes	0	0
SYP148		male	na		37	Secondary		Trinidad and Tobago		Port of Spain		African			Other income			$3000 - $5999	0	1 to 3	I have not tried any of the above		No	1 to 3	No	No		No		No		No		No					No			NA		No	1 to 3		Sometimes		refuse o answer
SYP149		male	Known		28	Tertiary/University	Employed	Trinidad and Tobago		Tunapuna/Piarco		African		Yes with a man	Employment income		Clerical assistant	$3000 - $5999	4 to 6	1 to 3	Marijuana/weed		No	1 to 3	Yes	Yes	Yes	Yes	Yes	Yes	Yes	Yes	Yes	Yes	Yes	Yes	Yes				Yes			Yes	4 to 6	3	Never	0
SYP150		male	na		36	Tertiary/University	Employed	Trinidad and Tobago		Diego Martin		Mixed		No	Employment income		hotel worker		more than 10	7 to 9	I have not tried any of the above		No	0	No	No		No		No		No		No		No			No		No			Yes	I haven’t had sex within the last 12 months	1	Sometimes	none	0
SYP151		male	Known		31	Secondary	Employed	Trinidad and Tobago		Other	Curepe	Mixed		No	Employment income		CSR Royal Castle Tunapua	$500 - $2999	more than 10	0	I have not tried any of the above		No	0	No	No		No		No		No		No							Not applicable	NA		No	I haven’t had sex within the last 12 months	na	na	na	na
SYP152		male	Known		40	Tertiary/University	Employed	Trinidad and Tobago		San Juan/ Laventille		African		No	Employment income			$6000-$8999	1 to 3	0	I have not tried any of the above		No	0	No	Yes	Yes														Yes			No
SYP153		male	Known		34	Tertiary/University	Employed	Trinidad and Tobago				African		No	Employment income			$6000-$8999	0	0	I have not tried any of the above		No	0	No	No		No		No		No		No		Yes	Yes		No	No	Not applicable	NA		Yes	1 to 3	don't know	Sometimes	0	0
SYP154		male	Known		20	Secondary	Unemployed	Trinidad and Tobago		Tobago		Mixed		No	Financial Assistance from non sex partners			$3000 - $5999	1 to 3	0	I have not tried any of the above		No	0	Yes	Yes	Yes	No		No		No		No		Yes	Yes		No		Yes	NA		Yes	1 to 3	1	Sometimes	0	0
SYP155		male	Known		26	Secondary	Employed	Trinidad and Tobago		Port of Spain		Mixed	na	Yes with a woman	No Income			$500 - $2999	1 to 3	0	Marijuana/weed		No	1 to 3	No							Yes	Yes								Yes	NA		Yes	1 to 3	Don't know	Sometimes	0	2
SYP156		male	na		45	Tertiary/University	Self Employed	Trinidad and Tobago		San Juan/ Laventille		Mixed		Yes with a man	Employment income			$3000 - $5999	1 to 3	1 to 3	I have not tried any of the above		No	0	No	No		No		No		No		No		Yes	Yes		No		Yes	NA		Yes	I haven’t had sex within the last 12 months	1	Never	0	0
SYP157		male	na		62	Tertiary/University	Self Employed	Trinidad and Tobago		San Juan/ Laventille		African		No	Other income		Professional trainer	>$9000	0	0	I have not tried any of the above		No	0	No	No		No		No		No		No		Yes	Yes				Not applicable	NA		No	I haven’t had sex within the last 12 months	na	na	na	na
SYP158		male	Known		27	Tertiary/University	Self Employed	Trinidad and Tobago		Chaguanas		East Indian		Yes with a man	Employment income			$6000-$8999	0	0	I have not tried any of the above		No	0	Yes	No		No		No		No		No		Yes	Yes		Yes	No	Yes	NA		No
SYP159		male	Known		.	Tertiary/University	Employed	Trinidad and Tobago		Port of Spain		African		No	Employment income			$3000 - $5999	4 to 6	1 to 3	Marijuana/weed		No	1 to 3	Yes											Yes	Yes				Not applicable			Yes	4 to 6	Don't know	Sometimes
SYP160		male	Known		21	Secondary	Employed	Trinidad and Tobago		Diego Martin		African		No	Employment income			$500 - $2999	4 to 6	1 to 3	Marijuana/weed		No	1 to 3																	Not applicable	was afraid partner might be violent against me		Yes	1 to 3	1	Sometimes
SYP161		male	Known		24	Tertiary/University	Employed	Trinidad and Tobago		San Juan/ Laventille		African		No	Employment income			$6000-$8999	0	0	Marijuana/weed		No	0	No	Yes	No	No		No		No		No		Yes	Yes				Yes			Yes	7 to 9	1	Always	0	0
SYP162		male	Known		31	Tertiary/University	Employed	Trinidad and Tobago		Couva		African		No	Employment income			>$9000	1 to 3	0	I have not tried any of the above		No	0	No											Yes	Yes				Not applicable	NA		No
SYP163		male	Known		25	Secondary	Employed	Guyana		Tunapuna/Piarco		East Indian		No	Employment income		Laborer	$500 - $2999	1 to 3	0			No	0	No	No		No		No		No		No							Yes			No
SYP164		male	Known		31	Tertiary/University	Unemployed	Trinidad and Tobago						Yes with a man	No Income			>$9000					No	0	No																Yes	NA		Yes	More than 10	1	Always		no
SYP165		male	Known		47	Primary	Employed	St. Vincent		San Juan/ Laventille		Mixed		No	Other income		Messenger	$500 - $2999	0	0	Marijuana/weed		No	0	No		No		No		No		No		No		No		No		Yes			No
SYP166		male	Known		37	Tertiary/University	Employed	Trinidad and Tobago		Tunapuna/Piarco		African		No	Employment income		Retail Sales Adviser	$6000-$8999	0	0	I have not tried any of the above		No	0	No	No		No		No		No		No		Yes	Yes		No		Yes	NA		Yes	1 to 3	1	Always	0	0
SYP167		male	na		32	Secondary	Employed	Trinidad and Tobago		Other	Arouca	African		No	Employment income		Merchandsier	$3000 - $5999	1 to 3	0	I have not tried any of the above		No	0	Yes	Yes	Yes									Yes	Yes		Yes	Yes	Yes			Yes	1 to 3	don't know	Always	no
SYP168		male	Known		32	Secondary	Employed	Trinidad and Tobago		Other	Curepe	African		No	Employment income		Cook	$3000 - $5999	0	0	I have not tried any of the above		No	0	No	No		No		No		No		No		No	Yes		No		No	Other	did not have any	Yes	More than 10	don't know	Always		all men
SYP169		male	Known		29	Secondary	Self Employed	Trinidad and Tobago		Penal/Debe/Siparia		East Indian		No	Employment income			$500 - $2999	0	0	I have not tried any of the above		No	0	Yes											Yes	Yes				Yes			No	I haven’t had sex within the last 12 months		Never
SYP170		male	Known		40	Secondary	Employed	Trinidad and Tobago		San Juan/ Laventille		Mixed		Yes with a man				$6000-$8999	4 to 6	0	I have not tried any of the above		No	0	No	No		No		No		No		No		Yes	Yes				Yes			Yes	1 to 3	1	Sometimes
SYP171		male	Known		29	Secondary	Employed	Jamaica		San Juan/ Laventille		Mixed		Yes with a man	Employment income		Chef	<$500	1 to 3	0	I have not tried any of the above		No	0	No											Yes	Yes				Yes	NA		Yes	1 to 3	na	Never		refuse to answer
SYP172		male	Known		32	Tertiary/University	Employed	Trinidad and Tobago		Other		African		No	Employment income			$6000-$8999	0	0	I have not tried any of the above		No	0	No																No	NA		Yes	1 to 3	don't know	Always	0
SYP173		male	Newly Diagnosed		21	Tertiary/University	Employed	Trinidad and Tobago		Chaguanas		African		No	Employment income			$3000 - $5999	0	0	Other please specify below)		No	0	No	No		No		No		No		No		Yes	Yes		No		Yes			Yes	1 to 3	1	Sometimes	0	0
SYP174		male	Known		53	Tertiary/University	Self Employed	Trinidad and Tobago		Port of Spain		Mixed		No	No Income			None	1 to 3	1 to 3	I have not tried any of the above		No		No	No		No		No		No		No		No			No		Yes	NA		Yes	1 to 3	don't know	Never	don't know	don't know
SYP175		male	Known		47	Secondary	Employed	Trinidad and Tobago		San Juan/ Laventille		African		Yes with a man	Employment income		Ctore room clerk	$3000 - $5999	0	0	Marijuana/weed		No	1 to 3	No	No		No		No		No		No								NA		Yes	1 to 3	1	Sometimes
SYP176		male	na		45	Secondary	Employed	Trinidad and Tobago		San Juan/ Laventille		African		No	Employment income			$3000 - $5999	1 to 3	1 to 3	I have not tried any of the above	NONE	No	0	No	No		Yes								Yes						NA		Yes	More than 10	ALL	Always	NONE	NONE
SYP177		male	Known		27	Vocational	Employed	Trinidad and Tobago		Chaguanas		Syrian/Lebanese		No	Employment income			$3000 - $5999	1 to 3	1 to 3	Marijuana/weed		No	0	Yes	Yes	Yes														Yes			No	1 to 3	don't know	Always	0	0
SYP178		male	na		41	Secondary	Employed	Trinidad and Tobago		San Juan/ Laventille		African		No	Employment income		Waiter	$500 - $2999	0	0	Marijuana/weed		No	0	No											Yes	Yes				No			Yes	1 to 3	3	Always
SYP179		male	Known		31	Tertiary/University	Employed	Trinidad and Tobago		Diego Martin		Caucasian	East Indian	No	Employment income			>$9000	0	0	Marijuana/weed		No	0	No	No		No		No		No		No		Yes	Yes				Yes	NA		Yes	4 to 6	2	Always	0	0
SYP180		male	Known		25	Tertiary/University	Employed	Trinidad and Tobago		San Juan/ Laventille		Mixed		Yes with a man	Employment income		Shipping coordinator	$6000-$8999	1 to 3	0	Cocaine- crack		No		No	No	No	No	No	No	No	No	No	No	No	Yes	Yes		No	No	Yes			Yes	1 to 3	all	Sometimes	0	0
SYP181		male	Known		25					San Juan/ Laventille		Mixed		Yes with a man	Employment income			>$9000	1 to 3	0	Marijuana/weed		No	0	No	No		No		No		No		No		Yes	Yes				Yes	NA		Yes	1 to 3	1	Always	0	0
SYP182		male	Known		51	Vocational	Employed	Trinidad and Tobago		Arima and Environs		Mixed		No				$6000-$8999	0	0	I have not tried any of the above		No	0	No																				I haven’t had sex within the last 12 months
SYP183		male	Known		26	Secondary	Employed	Trinidad and Tobago		San Juan/ Laventille		African		No	Employment income		Manager at a store	$500 - $2999	1 to 3	1 to 3	I have not tried any of the above		No	0	No		No		No		No		No		No		Yes			No	No	I was afraid partner would be upset		Yes	4 to 6	don't know	Sometimes	none	don't know
SYP184		male	na		27	Secondary	Unemployed	Grenada		Other		African		No	No Income			None	0	0	I have not tried any of the above		No	0	Yes	Yes										Yes					No	NA		No	I haven’t had sex within the last 12 months	na	na	na	na
SYP185		male	Known		58	Primary	Employed	Trinidad and Tobago		Tunapuna/Piarco		African		Yes with a woman	Employment income		School maintenance	$3000 - $5999	1 to 3	1 to 3	Marijuana/weed		No	1 to 3	No	Yes	Yes									Yes	Yes				Yes			Yes	1 to 3	don't know	Never
SYP186		male	Known		19	Secondary	Unemployed	Trinidad and Tobago		San Juan/ Laventille		Mixed		No	No Income			$3000 - $5999	1 to 3	0	Marijuana/weed		No	0	No	No		No		No		No		No		Yes	Yes				Not applicable	NA		Yes	1 to 3	don't know	Always
SYP187		male	Known		24	Tertiary/University	Self Employed		Venezuela	Arima and Environs		Other	Spanish	No	Employment income		Hairstylist	$6000-$8999	0	0	I have not tried any of the above		No	0	No	Yes	Yes	No	No	No		No		No		Yes	Yes		No	No	Yes	NA		Yes	1 to 3	yes	Always	no	no
SYP188		male	Known		54	Secondary	Unemployed	Trinidad and Tobago		San Juan/ Laventille		Mixed		No	Public Assistance			$500 - $2999	0	1 to 3	Marijuana/weed		No	0	No					Yes	No					Yes			Yes		No	I did not feel it was necessary to discuss with partner		Yes	More than 10	don't know	Sometimes	24	all
SYP189		male	Known		30	Tertiary/University	Unemployed	Trinidad and Tobago		Tunapuna/Piarco		Mixed		No	No Income		unemployed	None	0	0	I have not tried any of the above		No	0	Yes			Yes								Yes					No	Other	3 years old	No	I haven’t had sex within the last 12 months	na	na		na
SYP190		male	na		22	Primary	Employed	Trinidad and Tobago		Tunapuna/Piarco		African		No	Other income			$3000 - $5999	1 to 3	0	I have not tried any of the above		No	0	No																Don't know	I did not know partner/how to locate partner		Yes	1 to 3	don't know		0	3
SYP191		male	Known		53	Secondary	Self Employed	Trinidad and Tobago		Chaguanas		African		No	Employment income		Consultant		0	0	Marijuana/weed		No	0	Yes	Yes	No														Yes	NA		Yes	7 to 9	All	Sometimes	1	None
SYP192		male	Known		34	Tertiary/University	Employed	Trinidad and Tobago		Arima and Environs		East Indian		No	Employment income			>$9000	1 to 3	0	I have not tried any of the above		No	0	No	No		No		No		No		No		No			No		Not applicable	NA		No	I haven’t had sex within the last 12 months
SYP193		male	Known		44	Tertiary/University	Employed	Guyana		Port of Spain		African		No	Employment income			$6000-$8999	0	0	Marijuana/weed		No	0	No											Yes	Yes				No	I did not feel it was necessary to discuss with partner		No					none
SYP194		male	Known		22	Tertiary/University	Employed	Trinidad and Tobago		Arima and Environs		Mixed		No	Employment income		Clerk 1	$3000 - $5999	1 to 3	0	Marijuana/weed		No	0	Yes	Yes						Yes		Yes		Yes					Yes			Yes	7 to 9	8	Sometimes	none	none
SYP195		male	na		25	Tertiary/University	Employed	Trinidad and Tobago		Tunapuna/Piarco		African		Yes with a man	Employment income			$3000 - $5999	1 to 3	1 to 3	Marijuana/weed		No	1 to 3	Yes											Yes	Yes				Yes	NA		Yes	1 to 3	1	Never
SYP196		male	na		47	Secondary	Unemployed	Trinidad and Tobago		Chaguanas		African		No	Public Assistance			None	0	0	Marijuana/weed		No	1 to 3								Yes	Yes			Yes	Yes				No	I was too embarrassed to discuss with partner			4 to 6	don't know	Sometimes	no	0
SYP197		male	Known		27	Tertiary/University	Employed	Trinidad and Tobago		Arima and Environs		Mixed		No	Employment income			$6000-$8999	7 to 9	1 to 3	Marijuana/weed	ecstasy	No	1 to 3	Yes	Yes	Yes	No		No		Yes	Yes	No		No			No		Yes	NA		Yes	1 to 3	all	Sometimes	none	none
SYP198		male	Known		52	Vocational	Employed	Trinidad and Tobago		San Juan/ Laventille		Mixed		No	Employment income		Jeweller	$3000 - $5999	0	0	I have not tried any of the above		No	0	No	No	No	No	No	No	No	No	No	No	No	Yes	Yes		No	No	Yes	NA		Yes	1 to 3	don't know	Always	2	0
SYP199		male	Known		64	Secondary	Unemployed	Trinidad and Tobago		San Juan/ Laventille		Mixed		Yes with a man	National Insurance Benefits			$3000 - $5999	0	0	I have not tried any of the above		No	0	No	No		No		No		No		No		No			No		Yes			Yes	1 to 3	1	Sometimes	none	none
SYP200		male	na		29	Primary	Employed	Jamaica		San Juan/ Laventille		African		Yes with a man	Employment income		Cook	$3000 - $5999	1 to 3	0	I have not tried any of the above		No	0	Yes	Yes	Yes	No		No		No		No		Yes	Yes		No	No	Yes			Yes	4 to 6	3	Always	5	none
SYP201		male	Known		31	Tertiary/University	Employed	Trinidad and Tobago		Arima and Environs		African		No	Employment income			$6000-$8999	0	0	I have not tried any of the above		No	0	No																Not applicable	NA		No
SYP202		male	Newly Diagnosed		21	Secondary	Unemployed	Trinidad and Tobago		Sangre Grande		African		No	No Income			None	0	0	Marijuana/weed		No	0	Yes							Yes	No			Yes	Yes				No	Other	did not know diagnosis	Yes	7 to 9	don't know	Sometimes	don't know	don't know
SYP203		male	Known		25	Secondary	Employed	Grenada		San Juan/ Laventille		African		No	Employment income			$500 - $2999	1 to 3	1 to 3	Marijuana/weed		No	1 to 3	No	No	No	No	No	No	No	No	No	No	No	No	No	No	No	No	Yes			Yes	1 to 3	don't know	Sometimes		don't know
SYP204		male	Known		61	Vocational	Self Employed	Trinidad and Tobago		Chaguanas		East Indian		No	Employment income			>$9000		0	Marijuana/weed			1 to 3	No	Yes	No	No		No		No		No		Yes	No				No	I did not feel it was necessary to discuss with partner		Yes	1 to 3	condoms	Always	2	0
SYP205		male	.		28	Tertiary/University	Unemployed	other	Venezuela	Tunapuna/Piarco		Other	Latin	Yes with a man	No Income			None	0	0	Marijuana/weed		No	0	Yes	Yes		Yes		Yes		Yes		Yes		Yes					Yes	I did not feel it was necessary to discuss with partner		No	1 to 3	don't know	Never	no	No
SYP206		male	Known		32	Vocational	Employed	Trinidad and Tobago		Couva		Mixed		Yes with a man	Employment income			$500 - $2999	4 to 6	0	Marijuana/weed		No	0	Yes	Yes	Yes														Yes			Yes	1 to 3	don't know	Sometimes
SYP207		male	na		35	Secondary	Employed	Trinidad and Tobago		Couva		African		No	Employment income		sales representative	$3000 - $5999	0	0	I have not tried any of the above		No	0	No	No	No		No		No		No		No	Yes	Yes				Yes	NA		No	I haven’t had sex within the last 12 months
SYP208		male	Known		34	Tertiary/University	Employed	Trinidad and Tobago		Diego Martin		Mixed		No	Employment income		Customs clerk	$3000 - $5999	1 to 3	0	Marijuana/weed		No	0	No	No		No		No		No		No		No			No	No	Not applicable	NA		Yes	1 to 3	don't know	Sometimes	na	none
SYP209		male	Known		31	Secondary	Employed	Trinidad and Tobago						No	Employment income			$3000 - $5999	7 to 9	4 to 6	I have not tried any of the above		No	0	No	No		No		No		No		No		Yes	Yes				Yes	NA		Yes	1 to 3	1	Never	0	0
SYP210		male	Newly Diagnosed		23	Tertiary/University	Employed	Trinidad and Tobago		Port of Spain		Mixed		No	Employment income			$3000 - $5999	0	1 to 3	Marijuana/weed		No	1 to 3	No	No		No		No		No		No		Yes	Yes				Yes			Yes	1 to 3	1	Never	0	0
SYP211		male	Known		48	Tertiary/University	Employed	Trinidad and Tobago		San Fernando		African		No	Employment income		Journalist	>$9000	0	0	I have not tried any of the above		No	0	Yes	Yes	Yes														Yes	NA		Yes	1 to 3	1	Never	0	0
SYP212		.	.		56	Secondary	Employed	Trinidad and Tobago		Chaguanas		African		Yes with a man	Employment income		Assistant Manager: Collections	>$9000	1 to 3	0	I have not tried any of the above		No	0	Yes	No	No	No	No	No	No	No	No	No	No	No	No		No	No	Yes	NA		Yes	1 to 3	don' know	Never	1	0
SYP213		male	.		51	Secondary	Employed	Trinidad and Tobago		Tunapuna/Piarco		African		No	Employment income			$6000-$8999	0	0	I have not tried any of the above		No	0
SYP214		male	Known		47	Secondary	Employed	Trinidad and Tobago		Port of Spain		East Indian		No	Employment income		Admin. Assist	$3000 - $5999	0	0	Marijuana/weed		No	0	No	No		No		No		No		No			Yes				Don't know	I did not know partner/how to locate partner		No
SYP215		male	Known		33	Secondary	Unemployed	Trinidad and Tobago		Chaguanas		African		Yes with a man	No Income			None	1 to 3	0	Other please specify below)		No	0	No	Yes															Yes			Yes	1 to 3		Sometimes
SYP216		male	Known		52	Secondary	Employed	Trinidad and Tobago		Arima and Environs		African		No	Employment income		moderator	$6000-$8999	1 to 3	0	I have not tried any of the above		No	0	No	No		No		No		No		No		Yes	Yes				Yes			Yes	1 to 3	don't know	Always	0	0
SYP217		male	Known		38	Tertiary/University	Employed	Trinidad and Tobago		Sangre Grande		East Indian		No	Employment income		Finance	$6000-$8999	4 to 6	0	I have not tried any of the above		No	0	No	No		No		No		No		No		Yes	Yes				Yes	na		Yes	1 to 3	1	Sometimes	2	nil
SYP218		male	Known		47	Tertiary/University	Employed	Trinidad and Tobago		Arima and Environs		MIxed		No	Employment income			>$9000	1 to 3	0	I have not tried any of the above		No	0	No																No	na		Yes	1 to 3	Don't know	Sometimes	No	no
SYP219		male	Known		27	Secondary	Employed	Trinidad and Tobago		Chaguanas		MIxed		No	Employment income			$500 - $2999	1 to 3	0	Marijuana/weed		No	0	No																			Yes	I haven’t had sex within the last 12 months		Always	0	0
SYP220		male	Known		26	Vocational	Unemployed	Jamaica		Tunapuna/Piarco		African		Yes with a man	Financial Assistance from sexual partner			$3000 - $5999	1 to 3	0	I have not tried any of the above		No	0	No	No		No		No		No		No		No			No		Yes	na		Yes	1 to 3	1	Never	0	0
SYP221		male	.		22	Secondary	Employed	Trinidad and Tobago		Diego Martin		African		No	Employment income		Accounting Assistant	$6000-$8999	1 to 3	0	Marijuana/weed		No	0	Yes	No	No	No	No	No	No	No	No	No	No	Yes	Yes		No	No	No	I was afraid partner would be upset		Yes	1 to 3	Don't know	Sometimes	0	0
SYP222		male	Known		33	Vocational	Employed	Trinidad and Tobago		Port of Spain		East Indian		No	Employment income		Maritime Professional	>$9000	0	0	Marijuana/weed		No	0		No		No		No		No		No							Yes			Yes	4 to 6	all	Sometimes	0	0
SYP223		male	Known		29	Secondary	Self Employed	Trinidad and Tobago		Other	Arouca	Mixed		Yes with a man	Employment income			$3000 - $5999	0	0	I have not tried any of the above		No	0	No												Yes				Yes			Yes	1 to 3	1	Never	1	0
SYP224		male	Known		54	Secondary	Employed	Trinidad and Tobago		Chaguanas		Mixed		Yes with a man	Employment income		Supervisor at T & TEC	>$9000	0	0			No	0	Yes	Yes	Yes									Yes	Yes				Yes			Yes	4 to 6	Don't know	Sometimes
SYP225		male	Newly Diagnosed		26	Tertiary/University	Employed	Trinidad and Tobago		Arima and Environs		African		No	Employment income			$3000 - $5999	1 to 3	0	I have not tried any of the above		No	0	Yes											Yes	Yes				Yes	NA		Yes	1 to 3	Don't know	Sometimes	don't know	don't know
SYP226		male	Known		30	Secondary	Self Employed	Trinidad and Tobago		San Juan/ Laventille		Mixed		Yes with a man	Employment income		cook	$500 - $2999	1 to 3	1 to 3	Marijuana/weed		No	1 to 3	No											Yes	Yes							No	1 to 3	1	Always	0	0
SYP227		male	.		33	Tertiary/University	Employed	Trinidad and Tobago		Diego Martin		Mixed		No	Employment income			$3000 - $5999	more than 10	0	Marijuana/weed		No	0	Yes	Yes															No	I was too embarrassed to discuss with partner		Yes	1 to 3	Yes	Sometimes	Non	Non
SYP228		male	Known		30	Tertiary/University	Employed	Trinidad and Tobago		San Juan/ Laventille		East Indian		No	Employment income			>$9000	4 to 6	0	I have not tried any of the above		No	0	No		No		No		No		No		No	Yes				No	No	I did not feel it was necessary to discuss with partner	I was too embarrassed to discuss with partner	Yes	1 to 3	2	Always
SYP229		male	Known		46	Tertiary/University	Employed	Trinidad and Tobago		San Juan/ Laventille		African		No	Employment income		industrial engineer	>$9000	0	0	I have not tried any of the above		No	0	No											Yes	Yes				Yes			No
SYP230		male	Known		27	Tertiary/University	Employed	Trinidad and Tobago		San Juan/ Laventille		African		No	Employment income		Manager	$6000-$8999	4 to 6	4 to 6	Marijuana/weed		No	4 to 6	No	Yes	Yes	No	No	No	No	No	No	No	No	Yes	Yes		No	No	Yes	NA		Yes	4 to 6	6	Always	0	0
SYP231		male	.		29	Vocational	Employed	Jamaica		Tunapuna/Piarco		African		No	No Income		waiter/bartender	$500 - $2999	1 to 3	0	Marijuana/weed		No	1 to 3	Yes	Yes				Yes						Yes					No	I did not know partner/how to locate partner		Yes	7 to 9	Don't know	Sometimes	all men
SYP232		male	Known		23	Tertiary/University	Self Employed	Trinidad and Tobago		San Juan/ Laventille		African		No	Employment income		Business owner/student	$3000 - $5999	0	0	I have not tried any of the above		No	0	Yes	Yes	Yes									Yes	Yes				No	I was afraid partner would be upset		Yes	1 to 3	Don't know	Always	0	0
SYP233		male	Known		32	Tertiary/University	Employed	Trinidad and Tobago		Chaguanas		African		No	Employment income			$3000 - $5999	1 to 3	0	I have not tried any of the above		No	0	Yes	Yes						Yes				Yes					Yes	NA		Yes	1 to 3	1	Sometimes	don't know	Refuse To answer
SYP234		male	Known		55	Tertiary/University	Employed	Trinidad and Tobago		Couva		African		No	Employment income			>$9000	0	0	I have not tried any of the above		No	0	No	No		No		No		No		No		Yes					Yes	NA			1 to 3	1	Always	1	na
SYP235		male	Known		37	Primary	Employed	Trinidad and Tobago		Chaguanas		East Indian		Yes with a man	Employment income		Store Clerk	$3000 - $5999	1 to 3	0	I have not tried any of the above		No	0	No	No		No		No		No		No							yes	I was afraid partner would be upset		yes	1 to 3	1	Always	0	None
SYP236		male	Known		56	Secondary	Employed	Trinidad and Tobago		Port of Spain		Mixed		No	Employment income		Supervisor	$3000 - $5999	4 to 6	0	I have not tried any of the above		No	0	No	No		No		No		No		No							No	I did not know partner/how to locate partner		No
SYP237		male	Known		28	Tertiary/University	Employed	Belize		Tunapuna/Piarco		African		No	Employment income			>$9000	0	0	I have not tried any of the above		No	0	No											Yes	Yes				Yes	NA		Yes	1 to 3	1	Always	NA	NA
SYP238		male	Known		33	Secondary	Employed	Trinidad and Tobago		Chaguanas		East Indian		Yes with a man	Employment income			$6000-$8999	0	0	Marijuana/weed		No	0	No	No		No		No		No		No		Yes	Yes		No		Yes	NA		Yes	1 to 3	1	Always	0
SYP239		male	Known		32	Secondary	Employed	Trinidad and Tobago		Tunapuna/Piarco		East Indian		No	Employment income		Nurse	>$9000	0	0	I have not tried any of the above		No	0	No	No		No		No		No		No					No		NA			Yes	1 to 3	2	Always	0	0
SYP240		male	Known		38	Primary	Employed	Trinidad and Tobago		Point Fortin		African		No	Employment income		Ware House	$3000 - $5999	0	0	I have not tried any of the above		NA		Yes											Yes	Yes				No	I was too embarrassed to discuss with partner		Yes	1 to 3	0	Always	NA	0
SYP241		male	Known		32	Secondary	Employed	Trinidad and Tobago		Sangre Grande		Mixed		No	Employment income		Chef	>$9000	0	0	I have not tried any of the above		No	0	No	No		No		No		No		No		No			No			NA	Single	No
SYP242		male	Known		33	Secondary	Unemployed	Trinidad and Tobago		Point Fortin		African		No	Public Assistance			None	1 to 3	0	Marijuana/weed	Cocaine- crack, cocaine powder	No	4 to 6	No											Yes					Yes	I was too embarrassed to discuss with partner		No	I haven’t had sex within the last 12 months	Don't know	Sometimes	don't know	don't know
SYP243		male			41	Tertiary/University	Employed	Trinidad and Tobago		Tunapuna/Piarco		Mixed		Yes with a man	Employment income		Officer	>$9000	1 to 3	1 to 3	Marijuana/weed		No	0	Yes	Yes										Yes					Yes	NA		Yes	1 to 3	My partner is HIV positive as well	Never	none	None
SYP244		male	Known		25	Tertiary/University	Employed	Jamaica		Chaguanas		African		Yes with a man	Employment income			$500 - $2999	4 to 6	0	I have not tried any of the above		No	1 to 3	Yes	Yes										Yes					NA	NA		Yes	4 to 6	don' know	Sometimes	98 % money	Refuse To answer
SYP245		male	Known		37	Tertiary/University	Employed	Trinidad and Tobago		Arima and Environs		African		No	Employment income		Administrative Assistant	$6000-$8999	0	0	Marijuana/weed		No	More than 10	No	No		No		No		No		No		No			No		NA	NA		Yes	1 to 3	1	Never	0	0
SYP246		male	Newly Diagnosed		18	Secondary	Employed	Trinidad and Tobago		Princes town		Mixed		No	Employment income		waiter	$500 - $2999	1 to 3	0	Marijuana/weed		No	0	No	No	No	No	No	No	No	No	No	No	No	Yes	Yes		No	No	Yes			Yes	1 to 3	0	Sometimes	0	0
SYP247		male	Known		32	Secondary	Employed	Trinidad and Tobago		Chaguanas		African		No	Employment income		Office Manager	$500 - $2999	1 to 3	0	Marijuana/weed		No	0	No	No		No		No		No		No		No			No		No	I did not know partner/how to locate partner		No
SYP248		male	Known		30	Secondary	Employed	Trinidad and Tobago		San Juan/ Laventille		Mixed		No	Employment income		Supervisor	$3000 - $5999	more than 10		Marijuana/weed		No	0	No	No		No		No		No		No		No			No		NA	NA		Yes	1 to 3	All	Always	None	None
SYP249		male	Known		28	Tertiary/University	Employed	Trinidad and Tobago		Diego Martin		African		No	Employment income			$3000 - $5999	4 to 6	0	I have not tried any of the above		No	0	No	No		No		No		No		No		Yes	Yes		No		No	Other		Yes	1 to 3	Don't know	Sometimes	0	0
SYP250		male	Known		27	Secondary	Employed	Trinidad and Tobago		Port of Spain		African		No	Employment income			$3000 - $5999	1 to 3	0	Marijuana/weed		No	0	No	No		No		No		No		No		No			No		No	NA		No	I haven’t had sex within the last 12 months
SYP251		male	Known		31	Tertiary/University	Employed	Trinidad and Tobago		Tunapuna/Piarco		Mixed		No	Employment income			$3000 - $5999	0	0	Marijuana/weed		No	0	No	No		No		No		No		No		No			No		Yes			Yes	1 to 3	All	Always	0	0
SYP252		male	Known		34	Tertiary/University	Employed	Trinidad and Tobago		Port of Spain		Mixed		No	Other income	Income from rent		$3000 - $5999	0	0	I have not tried any of the above		No	0												Yes	Yes				No	I did not know partner/how to locate partner		Yes	1 to 3	Don't know	Always	2	don't know
SYP253		male	Known		51	Tertiary/University	Employed	Trinidad and Tobago		San Juan/ Laventille		African		Yes with a man	Employment income		Banker	>$9000	0	0	I have not tried any of the above		No	0	No	No	No	No	No	No	No	No	No	No	No	Yes	Yes		No	No	Yes	NA		Yes	1 to 3	All	Always	None	None
SYP254			Known		34	Tertiary/University	Employed	other	St.Lucian	Tunapuna/Piarco		African		No	Employment income		Part time lecturer	$6000-$8999	0	0	I have not tried any of the above		No	0	No		No		No		No		No		No	Yes			No		Yes	Na		Yes	1 to 3	1	never	0	0
SYP255		male			33	Primary	Employed	Guyana		Chaguanas		African		Yes with a man	Employment income	Security		$6000-$8999	1 to 3	0	I have not tried any of the above		No	0	Yes							Yes									Yes		yes I told my partner	No	none	Don't know	never	1 man	None
SYP256		male	Known		31	Secondary	Employed	Trinidad and Tobago		San Juan/ Laventille		Mixed		Yes with a man	Employment income			$500 - $2999	4 to 6	0	Marijuana/weed		No	0	No		Yes	No		Yes		No		No			Yes		No		Yes	NA		Yes	7 to 9	0	Sometimes	3	NA
SYP257		male	Known		25	Tertiary/University	Employed	Trinidad and Tobago		Diego Martin		Mixed		No	Employment income	Medical Laboratory Technician		>$9000	1 to 3	0	Marijuana/weed		No	0	No											Yes	Yes				Yes	NA		Yes	1 to 3	Don't know	Always	0	0
SYP258		male	Known		57	Vocational	Self Employed	Trinidad and Tobago		Port of Spain		African		No	Employment income	Woods worker		$500 - $2999	1 to 3	1 to 3	Marijuana/weed		No	1 to 3	No		No		No		No		No		No	Yes	Yes			No	NA	NA		Yes	1 to 3	2	Never	0	0
SYP259			Known		33	Tertiary/University	Employed	Trinidad and Tobago		Arima and Environs		African		No	Employment income	Health care worker		>$9000	1 to 3	0	Marijuana/weed		No	0	No																NA	NA		Yes	1 to 3	1	Always	NA	NA
SYP260					23	Secondary	Employed	Trinidad and Tobago		Tunapuna/Piarco		Mixed		No	Other income			$500 - $2999	1 to 3	0	I have not tried any of the above		No	0	No	No		No								Yes					Yes			Yes	1 to 3	Yes	Sometimes	No	No
SYP261		.	.		37	Tertiary/University	Self Employed	Trinidad and Tobago		San Fernando		East Indian		No	Employment income		Chef (In the process of building my business, don’t have a fixed income)		1 to 3	0	I have not tried any of the above		No	0	No																Yes			No	I haven’t had sex within the last 12 months
SYP262		male	Known		50	Tertiary/University	Employed	Trinidad and Tobago		Chaguanas		Mixed		No	Employment income		Primary school teacher	>$9000	0	0	Marijuana/weed		No	4 to 6	Yes											Yes	Yes				Yes	NA		Yes	4 to 6	3	Always	None	None
SYP263		male	Known		33	Secondary	Self Employed	Trinidad and Tobago		Penal/Debe/Siparia		East Indian			Employment income		Head Baker	$3000 - $5999	1 to 3	0	I have not tried any of the above		No	0	No												Yes				Yes			Yes	1 to 3	Don't know	Always	0	0
SYP264		.	Known		40	Tertiary/University	Employed	Trinidad and Tobago		Penal/Debe/Siparia		East Indian		Yes with a man	Employment income			>$9000	1 to 3	4 to 6	I have not tried any of the above		No	0	No	No		No		No		No		No		No			No		NA	NA		Yes	1 to 3	Don't know	Sometimes	0	0
[truncated: 19 more columns]

## Sheet: Sheet2
SYP216	9698	male	Known	18.12.84	35	Primary	Self Employed	Trinidad and Tobago		Couva		African	na	No	Employment income	na	Landscaping	$500 - $2999	1 to 3	1 to 3	I have not tried any of the above		No	0	Yes			Yes								Yes					Yes		It was given to me. How so sad life can be. Life help her	Yes	1 to 3	1	Sometimes	.	.
SYP214	2763	male	Known	04.04.74	47	Tertiary/University	Employed	Trinidad and Tobago		Arima and Environs		Mixed		No	Employment income			>$9000	1 to 3	0	I have not tried any of the above		No	0	No																Yes	NA		Yes	1 to 3	don't know	Always	no	no
[truncated: 15 more columns]
